# Supplementary material for: Micronutrient Deficiencies Presenting with Optic Disc Swelling Associated with or without Intracranial Hypertension: A Systematic Review
Source: Nutrients. 2022 Jul 26;14(15):3068. doi: 10.3390/nu14153068 (PMC9331791; doi:10.3390/nu14153068)
Supplement: Supplementary file 1 [file nutrients-14-03068-s001.zip]

Archive with 1 entries (1 files):
- nutrients-1827353-supplementary.pdf
